# Supplementary material for: Endothelial Notch Signaling Regulates the Function of the Retinal Pigment Epithelial Barrier via EC Angiocrine Signaling
Source: Antioxidants (Basel). 2023 Nov 7;12(11):1979. doi: 10.3390/antiox12111979 (PMC10669439; doi:10.3390/antiox12111979)
Supplement: Supplementary file 1 [file antioxidants-12-01979-s001.zip]

Archive with 1 entries (1 files):
- antioxidants-2617848-supplementary.pdf
